# Supplementary material for: Young Human-Derived Microbiota Ameliorates Cognitive Decline and Reproductive Senescence in Aged Mice
Source: Nutrients. 2026 Apr 10;18(8):1193. doi: 10.3390/nu18081193 (PMC13118330; doi:10.3390/nu18081193)
Supplement: Supplementary file 1 [file nutrients-18-01193-s001.zip]

Archive with 1 entries (1 files):
- nutrients-4233034-supplementary.pdf
